# Supplementary material for: SARS-CoV-2 Distribution in Residential Housing Suggests Contact Deposition and Correlates with Rothia sp
Source: mSystems. 2022 May 16;7(3):e01411-21. doi: 10.1128/msystems.01411-21 (PMC9239251; doi:10.1128/msystems.01411-21)
Supplement: TABLE S2 [file msystems.01411-21-s0006.xlsx]

## Sheet: Sheet 1
Supplementary Table S2
Apartment	Surface Type	Positives	Negatives	% Positive
A	High Touch	42	27	0.61
	Low Touch	17	36	0.32
	Floor	15	3	0.83
B	High Touch	18	38	0.32
	Low Touch	5	42	0.11
	Floor	5	8	0.38
C	High Touch	47	12	0.8
	Low Touch	19	35	0.35
	Floor	10	2	0.83
ALL	High Touch	107	77	0.58
	Low Touch	41	113	0.27
	Floor	30	13	0.7
